# Supplementary material for: The Importance of Physical Fitness Parameters in Rhythmic Gymnastics: A Scoping Review
Source: Sports (Basel). 2024 Sep 7;12(9):248. doi: 10.3390/sports12090248 (PMC11435787; doi:10.3390/sports12090248)
Supplement: Supplementary file 1 [file sports-12-00248-s001.zip]

Archive with 2 entries (2 files):
- R1_Supplementary File_1_S1.pdf
- R1_Supplementary File_2_S2.pdf
